# Supplementary material for: Rapid systemic spread and minimal immune responses following SIVsab intrarectal transmission in African green monkeys
Source: JCI Insight. 2024 Dec 6;9(23):e183751. doi: 10.1172/jci.insight.183751 (PMC11623940; doi:10.1172/jci.insight.183751)
Supplement: Supporting data values [file jciinsight-9-183751-s151.xlsx]

## Sheet: Figure 01
	1 DPI	2 DPI	3 DPI	4 DPI	5 DPI	6 DPI	9 DPI	12 DPI	42> DPI
					Viral RNA Copies/mL plasma
AGM12	0
AGM14	0
AGM25	0
AGM123		0
AGM124		0.112
AGM126		0
AGM13			0
AGM15			0
AGM122			0.575
AGM125				21.3
AGM128				3.74
AGM135				0
AGM136					12.6
AGM18						1660
AGM19						15600
AGM23						75000
AGM133							183000
AGM127							33800000
AGM28							1330000
AGM21								2010000
AGM24								13000000
AGM134								4100000
AGM17								36300000
AGM129								7650000	19200
AGM130								24000000	14700
AGM131								3740000	28100
AGM132								5330000	216000
Means	0	0.0373333	0.191667	8.34667	12.6	30753.3	11771000	12016250	69500

## Sheet: Figure 02
	1 DPI	2 DPI	3 DPI	4 DPI	5 DPI	6 DPI	9 DPI	12 DPI	42> DPI
					Viral RNA Copies/mL CSF
AGM12	0
AGM14	0
AGM25	0
AGM123		0
AGM124		0
AGM126		0
AGM13			0
AGM15			0
AGM122			0
AGM125				462
AGM128				0
AGM135				0
AGM136					471
AGM18						0
AGM19						0
AGM23						0
AGM133							24000
AGM127							33700
AGM28							325000
AGM21								1610000
AGM24								1930000
AGM134								754000
AGM17								209000
AGM129									4100
AGM130									16200
AGM131									4190
AGM132									4060
Means	0	0	0	154	471	0	127567	1125750	7137.5

## Sheet: Figure 03
A.	DPI	Jejunum	Ileum	Duodenum	Trans Colon	Spleen	Thymus	Testes	Tonsils	Liver	Right Kidney	Heart	Abdom. Aorta	PBMC	Frontal Brain	Cerebellum	Oral Mucosa	Esophagus	Stomach	Lung	Axillary LN	Inguinal LN	Submandibular LN	Mesenteric LN	Colonic LN	Inguinal LN	Obturator LN	Rectum S1	Rectum S2	Rectum S3	Rectum S4	Rectum S5	Rectum S6	Distal Colon S1	Distal Colon S2	Distal Colon S3	Distal Colon S4	Distal Colon S5	Distal Colon S6
																			Viral RNA Copies/1e6 cells
AGM9	PRE
AGM10	PRE
AGM11	PRE
AGM29	PRE
AGM12	1
AGM14	1
AGM25	1																																			23.5
AGM123	2													248															44.7
AGM124	2																																	6.51	8.17	11.4
AGM126	2																																4.83		4
AGM13	3																													31.1		5.77		31.1
AGM15	3																								11.3
AGM122	3																								33.7					44.3		77.4	93.3			70.8
AGM125	4			30.3										2520										0.448	98.6				17300	51.4	10.3		131	18.6			26.5	22.7	161
AGM128	4				13.7								556	10800											35.2	0.21		438	16300		7.86				3970		284
AGM135	4								3.07					274								66.9					0.0689				13.1				42600
AGM136	5								6.09					2500							2.99				12				2910		12.3					3.39
AGM18	6	15.4			9.77	1210	310			3.23				2060				259			16.2	69.5	7.19	14.4	136		13	78.6	3350		927000	14.6	9.7	9.23			1.91
AGM19	6	16.9	170	6.32	3.58	3990	0.649	2.67	77	42.7	0.677	9560		4870	9.4	2.75		39.7	586	0.473	99.4	270	66.5	50.9	1390	87.2	149		757	251	483		540				3380	6360	51.9
AGM23	6	22.1	90.4	12.8	304	2300	0.63	3.36		44.9	6.42	47.5	875	856	16.1	0.881			3470		124	472	294	162	3990	15	109		1110000	198000	387		2.31			57.2		1.32
AGM133	9	249	13300	2580	30800	20800	198		84	1390	7.15		95.2	6780	8.78	1.82		845	175000	12.5	2140	21500	93.4	6380	124000	4640	5180	18700	5.84	2610	0.854		11.1	648000	1050	3.1	47.5	1390	102
AGM127	9	18000	9100	23900	144000	31700000	38900	1220		951000	815	3580000	20400	797000	3320	270	6920	13100	53300	531	180000	2130	101000	26000	2180000	832000	120000		2170000	157000	6190	700000	2090		393000	75.6	1070	187000	690
AGM28	9	100000	21500	213000	35600	996000	2280	11.4	18200	14500	717	334000		155000	38.9	3.97	186	39400	191000	89.7	25800	20000	46500	251000	1170	48900	19100		621	14	270		99.9	2.75	500	20.6	129000	580	1820
AGM21	11	198000	3410	42100	60200	99800	6190	49.2	105000	7500	1910	214000	26300	210000	41800	177	9930	79500	300	501	59200	605000	54800	250000	568000	81700	169000	539000	4070000	500000	14600	5690000	19000	780000	251	123000	138000	456000	188000
AGM24	11	113000	27100	10000	60500	4300000	40500	9.45	176000	89000	255	33900	176000	947000	2070	2340	552000	93600	9800000	98.2	980	453000	224000	168000	395000	24100	12100		2690000	49600	899000	253000	296000		1110	161		5690	54200
AGM134	13	74400	8.06	98600	16400	1930000	38800	70.6	2570	37000	1270	7120	1140	121000	62	1.53	2140	60900	3910000	1120	22900	78400	66600	481000	140000	29800	51600	1740	248	11000	1.18	428	4070	44.4	148	7.59	944	32.7	1480
AGM17	13	258000	122000	228000	59800	272000	98300	679	2860	30300	33900	3960000	1630	157000	587	54.2	114000	858000	10500000	1360	62700	177000	266000	140000	777000	4430	12000	25900	75.4	2220	121	18.3	14.2		1970	24.2	2480	315	817
AGM129	46	6520	38100	1380	2940	28700	5850	297	3670	421	890	231000	47100	2400	12.9	15.9	1030	2310	41600	646	19200	11500	24900	15600	24000	39900	5450	227000	138000	24300	8200	30300	32300	244000	34100	5420	33100	11000	15000
AGM130	48	2110	2030	2500	4590	4310	3580	59.3	3250	493	651	409000	300	1610	5	122	294	3840	1350	166	5050	19.5	5330	13500	25200	2060	10000	1860000	183000	57400	57900	39100	91300	337000	330000	5120	56800	29900	3490
AGM131	53	1210	1150	1930	1900	29800	1620	39.8	29700	46.7	2880	3440000	711000	423	29.1	139	803	180	11600	114	6900	214000	8690	1880	12800	2250	3270	34300	21900	3550	3190	10900	7820	72800	19800	4320	3920	4250	12900
AGM132	55	3530	8600	3430	8680	2300	2000	3440	4220	2770	1390	1190000	36600	176	62	48.4	724		1720		3790	44500	9170	27000	15300	6020	4810	21.4	49.8	696	250	4.49	198	137	3560	45.8	191	425	688
B.	DPI	Jejunum	Ileum	Duodenum	Trans Colon	Spleen	Thymus	Testes	Tonsils	Liver	Right Kidney	Heart	Abdom. Aorta	PBMC	Frontal Brain	Cerebellum	Oral Mucosa	Esophagus	Stomach	Lung	Axillary LN	Inguinal LN	Submandibular LN	Mesenteric LN	Colonic LN	Iliac LN	Obturator LN	Rectum S1	Rectum S2	Rectum S3	Rectum S4	Rectum S5	Rectum S6	Distal Colon S1	Distal Colon S2	Distal Colon S3	Distal Colon S4	Distal Colon S5	Distal Colon S6
																			Viral DNA Copies/1e6 cells
AGM9	PRE
AGM10	PRE
AGM11	PRE
AGM29	PRE
AGM12	1
AGM14	1
AGM25	1																																10
AGM123	2
AGM124	2																													8.98
AGM126	2																														1.86
AGM13	3																															2.65	4.77
AGM15	3
AGM122	3																													3.12		3.9			3.24			8.88
AGM125	4			10																				0.448	2.52				57					2.31
AGM128	4				13.7																	1130			0.548	3		5.8	895						40.6
AGM135	4							3.15	3.42					574														176						376					14.5
AGM136	5											674			3.28	4.3			9.23		0.704						0.595		24600		11.7					1.33
AGM18	6	7.86		6.46	5.86	587		5.68	110						6.8		3.19	4.23			20.9	54.4		5.1	5.56			6.95		26.2	7100	19	21.4	5.4			5.08
AGM19	6	2.15	18.6		4.02	36.5			2.73	5.33				302		0.389			9.66	3.21		2.63	8.17	2.85	17.8		7.53	24.8	5.33	17.4	2080	3.98	5000	7.04			7420	2170	304
AGM23	6	1740	3.53	11.5	29.2	23.6				4.07		13.2	34.3				10.7		34.2	2.05	17.2	133	11.8	1.86	30.8	10.2			9120	13500	4120	243	4580	4.53	8.11	6.83	4.69	41.6	6.68
AGM133	9		735	1060	1640	170			24.1	36.5	13.7		21.3	362			10.4	12.4	670	4.32	320	47.7		393	2380	407	94.4	3330	140	239	161		22.7	2750	3750	17.9	143	82.9	218
AGM127	9	1600	948	16400	43300	59000	6980	72.3		341	122	312	3640	27500		8.23	74.4	184	33600	3650	22300	2300	17100	14000	48300	24700	14000	27900	20500	20400	24600	11200	11600	38800	53200	28000	33400	43800	35700
AGM28	9	3660	1180	38100	15900	26800	25.5	3.54	4850	434	48.6	103	471	3380	45.3		166	2860	17500	234	1560	3150	2590	1440	3150	1150	1240	9910	6140	9470	14900	1100	8160	2490	8580	2770	3750	10300	11500
AGM21	11	4620	1760	41400	8800	9180	51		4260	475	104	87.6	9140	4330	751		323	627	3790	683	6000	24000	8140	1800	42700	2300	6110	4020	11600	8790	14800	17200	8830	7310	7090	7970	11600	6730	7780
AGM24	11	5650	845			141000	1710	4.89		4100	397	180	760	9800	23.2	15.7	62400	20800	7660	2600	10100	32100	14100	469	19500	979	75.3	889	4540	1660	2230	4310	3730	5030	3420	2140	3410	2720	4720
AGM134	13	1730	481	733	707	17700	154	14.3	1040	1020	72.4	18.8		1860	3.45	1.1	33.9	286	922	815	2150	6520	4210	30.3	6700	2230	2160	1200	881	1300	1790	1440	826	913	1340	800	1030	434	547
AGM17	13	2080	1180	1540	659	5070	824	4.78	67.7	632	573	84.8	176	4090	30.3	1.49	981	1150	737	1550	2020	6930	6210	445	4640		3160	588	2390	1340	2470	1420	1950	1180	1580	870	1820	1350	849
AGM129	46	628	428	826	308	1650	11.4	3.45	94.4	15.4	11.2		470	55		2.36	14.5	6.73	93.8	118	242	1380	416	54.3	659	219	202	627	550	377	195	223	416	20500	391	262	267	321	241
AGM130	48	197	126	409	201	83.8	245	2.36	447	34.2	5.32	20.1		843		6.14	6.76	6.74	152	31.7	143	15.9	251	81.6	572	43.6		405	211	200	303	152	501	415	462	345	261	260	191
AGM131	53	2250	719	230	189	1140	140	3.14	579	9.07			629	189			10.7	2.09	119	32.6	53.7	21900	349	59.5	434	105	344	225	142	98.8	145	194	294	196	167	104	133	173	153
AGM132	55	545	333	101	252	71.5	55.2	17	76.8	847	30.9	145	117	15.4	3.45	1.78	13.3		49.6	78.4	76.3	1190	200	53.3	1800	161	125	380	144	346	331	449	671	561	2400	313	607	538	233

## Sheet: Figure 07
A.			RECTUM CD4 (%)			A.			COLONIC LN CD4 (%)
	BL	PRU	RU	PEAK	SP		BL	PRU	RU	PEAK	SP
AGM9	21.7					AGM9	45.7
AGM10	17.9					AGM10	45.8
AGM11	11.6					AGM11	43.3
AGM29	15.3					AGM29	57.3
AGM12		9.21				AGM12		52.9
AGM14		12				AGM14		41.4
AGM25		18.3				AGM25		41.8
AGM123		9.39				AGM123		41.4
AGM124		15.7				AGM124		34.2
AGM126		17.4				AGM126		41.1
AGM13		17.7				AGM13		42.3
AGM15		13.8				AGM15		54.9
AGM122		11				AGM122		44.6
AGM125						AGM125
AGM128			14.4			AGM128			51.9
AGM135			9.34			AGM135			49.1
AGM136			14.5			AGM136			60.7
AGM18			19.1			AGM18			47.6
AGM19			16.8			AGM19			41.2
AGM23			10.2			AGM23			37.5
AGM137						AGM137
AGM133				5.23		AGM133				39.6
AGM127				13.4		AGM127				47.4
AGM28				7.22		AGM28				42.6
AGM16						AGM16
AGM21				5.57		AGM21				43.5
AGM24				3.77		AGM24				51.2
AGM134				7.89		AGM134				46
AGM17				7.62		AGM17				34.8
AGM129					5.15	AGM129					45.1
AGM130					11.1	AGM130					48.2
AGM131					4.21	AGM131					40.8
AGM132					2.86	AGM132					37
Means	16.625	13.8333	14.0567	7.24286	5.83	Means	48.025	43.8444	48	43.5857	42.775
B.			RECTUM CCR5 CD4 (%)			B.			COLONIC LN CCR5 CD4 (%)
	BL	PRU	RU	PEAK	SP		BL	PRU	RU	PEAK	SP
AGM9	0.46					AGM9	0.23307
AGM10	0.16					AGM10	0.1603
AGM11	0.14					AGM11	0.09526
AGM29	0.31					AGM29	0.21201
AGM12		0.06				AGM12		0.08464
AGM14		0.11				AGM14		0.11178
AGM25		0.21				AGM25		0.0627
AGM123		0.18				AGM123		0.07038
AGM124		0.2				AGM124		0.09576
AGM126		0.26				AGM126		0.11097
AGM13		0.59				AGM13		0.13959
AGM15		0.23				AGM15		0.11529
AGM122		0.15				AGM122		0.05798
AGM125						AGM125
AGM128			0.11			AGM128			0.07266
AGM135			0.13			AGM135			0.08347
AGM136			0.34			AGM136			0.15782
AGM18			0.24			AGM18			0.09044
AGM19			0.28			AGM19			0.27192
AGM23			0.12			AGM23			0.1275
AGM137						AGM137
AGM133				0.13		AGM133				0.07524
AGM127				0.21		AGM127				0.20856
AGM28				0.13		AGM28				0.13206
AGM16						AGM16
AGM21				0.08		AGM21				0.0435
AGM24				0.04		AGM24				0.09216
AGM134				0.17		AGM134				0.069
AGM17				0.11		AGM17				0.0522
AGM129					0.14	AGM129					0.0451
AGM130					0.1	AGM130					0.10122
AGM131					0.06	AGM131					0.05712
AGM132					0.04	AGM132					0.0814
Means	0.2675	0.221111	0.203333	0.124286	0.085	Means	0.17516	0.0943433	0.133968	0.0961029	0.07121
C.			RECTUM CD4 Central Memory(%)			C.			COLONIC LN CD4 Central Memory(%)
	BL	PRU	RU	PEAK	SP		BL	PRU	RU	PEAK	SP
AGM9	18.92					AGM9	23.2156
AGM10	15					AGM10	18.0452
AGM11	8.36					AGM11	12.6003
AGM29	11.55					AGM29	15.471
AGM12		6.7				AGM12		17.0867
AGM14		9.28				AGM14		14.5314
AGM25		14.71				AGM25		23.7006
AGM123		7.3				AGM123		16.6842
AGM124		12.21				AGM124		11.2176
AGM126		14.23				AGM126		21.5775
AGM13		12.32				AGM13		11.8017
AGM15		9.8				AGM15		13.9446
AGM122		7.72				AGM122		15.5654
AGM125						AGM125
AGM128			12.25			AGM128			15.3105
AGM135			6.82			AGM135			13.748
AGM136			10.09			AGM136			12.0186
AGM18			16.75			AGM18			18.564
AGM19			14.18			AGM19			22.4952
AGM23			8.55			AGM23			10.1625
AGM137						AGM137
AGM133				4.04		AGM133				22.176
AGM127				10.13		AGM127				13.8882
AGM28				5.21		AGM28				14.2284
AGM16						AGM16
AGM21				3.98		AGM21				6.525
AGM24				2.94		AGM24				12.3392
AGM134				5.19		AGM134				6.716
AGM17				5.84		AGM17				7.6908
AGM129					4.13	AGM129					20.8362
AGM130					8.38	AGM130					14.46
AGM131					3.47	AGM131					13.7496
AGM132					2.49	AGM132					13.69
Means	13.4575	10.4744	11.44	5.33286	4.6175	Means	17.333	16.2344	15.3831	11.9377	15.6839
D.			RECTUM CD4 Effector Memory(%)			D.			COLONIC LN CD4 Effector Memory(%)
	BL	PRU	RU	PEAK	SP		BL	PRU	RU	PEAK	SP
AGM9	1.53853					AGM9	3.07561
AGM10	1.8795					AGM10	4.7632
AGM11	1.5312					AGM11	5.8455
AGM29	2.0502					AGM29	6.9906
AGM12		1.55649				AGM12		5.29
AGM14		1.68				AGM14		6.417
AGM25		2.1594				AGM25		2.58324
AGM123		1.26765				AGM123		6.0444
AGM124		2.4649				AGM124		3.6252
AGM126		2.2968				AGM126		3.83463
AGM13		3.4692				AGM13		6.1335
AGM15		2.208				AGM15		9.9918
AGM122		2.453				AGM122		7.7158
AGM125						AGM125
AGM128			1.36512			AGM128			5.2938
AGM135			1.4944			AGM135			5.0082
AGM136			2.407			AGM136			8.0124
AGM18			1.52036			AGM18			6.9496
AGM19			2.0496			AGM19			5.6032
AGM23			1.122			AGM23			3.5925
AGM137						AGM137
AGM133				0.88387		AGM133				3.9996
AGM127				2.1574		AGM127				4.977
AGM28				1.45844		AGM28				4.9416
AGM16						AGM16
AGM21				1.32566		AGM21				8.3085
AGM24				0.61074		AGM24				8.0384
AGM134				2.30388		AGM134				11.132
AGM17				1.22682		AGM17				5.916
AGM129					0.7107	AGM129					6.4042
AGM130					1.776	AGM130					6.9408
AGM131					0.5052	AGM131					4.692
AGM132					0.248248	AGM132					2.7565
Means	1.74986	2.17283	1.65975	1.42383	0.810037	Means	5.16873	5.73729	5.74328	6.75901	5.19837
E.			RECTUM CD4 Naïve (%)			E.			COLONIC LN CD4 Naïve (%)
	BL	PRU	RU	PEAK	SP		BL	PRU	RU	PEAK	SP
AGM9	1.19133					AGM9	19.7424
AGM10	1.10085					AGM10	23.2206
AGM11	1.7748					AGM11	24.248
AGM29	1.7136					AGM29	34.6665
AGM12		0.87495				AGM12		30.4704
AGM14		1.1136				AGM14		19.5408
AGM25		1.42374				AGM25		15.675
AGM123		0.879843				AGM123		19.0026
AGM124		0.96869				AGM124		19.494
AGM126		0.88914				AGM126		14.9604
AGM13		1.9293				AGM13		24.2379
AGM15		1.7802				AGM15		30.2499
AGM122		0.8426				AGM122		21.5418
AGM125						AGM125
AGM128			0.76896			AGM128			31.5552
AGM135			1.0741			AGM135			30.3438
AGM136			2.0445			AGM136			40.3655
AGM18			0.84804			AGM18			22.3244
AGM19			0.53088			AGM19			13.39
AGM23			0.48042			AGM23			24.075
AGM137						AGM137
AGM133				0.290265		AGM133				13.5828
AGM127				1.17518		AGM127				28.677
AGM28				0.538612		AGM28				23.5578
AGM16						AGM16
AGM21				0.296324		AGM21				28.71
AGM24				0.197548		AGM24				31.0784
AGM134				0.351105		AGM134				28.382
AGM17				0.595884		AGM17				21.3324
AGM129					0.29458	AGM129					17.8596
AGM130					0.98901	AGM130					26.992
AGM131					0.242075	AGM131					22.644
AGM132					0.122122	AGM132					20.424
Means	1.44515	1.18912	0.957817	0.492131	0.411947	Means	25.4694	21.6859	27.009	25.0458	21.9799

## Sheet: Figure S02
A.			RECTUM CD8 (%)			A.			COLONIC LN CD8 (%)
	BL	PRU	RU	PEAK	SP		BL	PRU	RU	PEAK	SP
AGM9	47.2					AGM9	29.1
AGM10	77.5					AGM10	51.3
AGM11	48.9					AGM11	27.4
AGM29	81.3					AGM29	41.3
AGM12		59.9				AGM12		21.4
AGM14		60.4				AGM14		35.4
AGM25		35.2				AGM25		25.4
AGM123		88.8				AGM123		56.1
AGM124		48.3				AGM124		33
AGM126		51.4				AGM126		30.3
AGM13		47.6				AGM13		31.2
AGM15		83				AGM15		42.3
AGM122		47.7				AGM122		30.8
AGM125						AGM125
AGM128			42.8			AGM128			21.6
AGM135			47.8			AGM135			23.2
AGM136			44.4			AGM136			23.6
AGM18			32			AGM18			25.1
AGM19			79.8			AGM19			56.1
AGM23			53.2			AGM23			34.3
AGM137						AGM137
AGM133				74.6		AGM133				57.7
AGM127				49.3		AGM127				31.2
AGM28				86.6		AGM28				55.3
AGM16						AGM16
AGM21				58.4		AGM21				32.1
AGM24				52		AGM24				28.4
AGM134				58.7		AGM134				35.4
AGM17				89.8		AGM17				61.5
AGM129					57.1	AGM129					27.7
AGM130					84.9	AGM130					50.3
AGM131					64.6	AGM131					33.9
AGM132					93.9	AGM132					60.1
Means	63.725	58.0333	50	67.0571	75.125	Means	37.275	33.9889	30.65	43.0857	43
B.			RECTUM CD8 Central Memory(%)			B.			COLONIC LN CD8 Central Memory(%)
	BL	PRU	RU	PEAK	SP		BL	PRU	RU	PEAK	SP
AGM9	38.3736					AGM9	14.3463
AGM10	58.9					AGM10	20.3661
AGM11	34.719					AGM11	11.5628
AGM29	63.1701					AGM29	18.2133
AGM12		38.1563				AGM12		12.1124
AGM14		42.9444				AGM14		17.4168
AGM25		22.528				AGM25		15.2654
AGM123		68.1096				AGM123		38.2602
AGM124		34.6311				AGM124		11.22
AGM126		32.639				AGM126		14.2713
AGM13		26.418				AGM13		14.6016
AGM15		62.084				AGM15		18.2313
AGM122		31.1004				AGM122		10.0716
AGM125						AGM125
AGM128			29.3608			AGM128			9.8064
AGM135			32.504			AGM135			5.8696
AGM136			29.7036			AGM136			5.2392
AGM18			25.696			AGM18			7.3794
AGM19			62.8824			AGM19			28.3305
AGM23			42.6132			AGM23			18.7964
AGM137						AGM137
AGM133				52.8914		AGM133				33.466
AGM127				32.2422		AGM127				11.1384
AGM28				61.3128		AGM28				26.8205
AGM16						AGM16
AGM21				42.1064		AGM21				6.9015
AGM24				37.128		AGM24				8.662
AGM134				37.4506		AGM134				6.549
AGM17				69.3256		AGM17				20.7255
AGM129					39.7416	AGM129					16.5923
AGM130					62.9958	AGM130					25.5524
AGM131					45.8014	AGM131					11.7972
AGM132					75.8712	AGM132					40.868
Means	48.7907	39.8456	37.1267	47.4939	56.1025	Means	16.1221	16.8278	12.5703	16.3233	23.7025
C.			RECTUM CD8 Effector Memory(%)			C.			COLONIC LN CD8 Effector Memory(%)
	BL	PRU	RU	PEAK	SP		BL	PRU	RU	PEAK	SP
AGM9	7.8824					AGM9	4.4232
AGM10	16.9725					AGM10	7.2846
AGM11	12.1272					AGM11	6.0828
AGM29	15.2031					AGM29	6.5254
AGM12		18.6888				AGM12		3.4882
AGM14		15.5228				AGM14		9.0978
AGM25		9.68				AGM25		3.6068
AGM123		17.1384				AGM123		8.2467
AGM124		12.1716				AGM124		5.841
AGM126		17.0134				AGM126		5.9691
AGM13		18.088				AGM13		6.8016
AGM15		14.774				AGM15		8.0793
AGM122		15.0732				AGM122		9.0244
AGM125						AGM125
AGM128			12.0696			AGM128			4.4928
AGM135			12.8104			AGM135			4.64
AGM136			11.988			AGM136			5.8056
AGM18			5.312			AGM18			6.3503
AGM19			13.965			AGM19			8.7516
AGM23			7.714			AGM23			6.1397
AGM137						AGM137
AGM133				19.9928		AGM133				6.8663
AGM127				15.6281		AGM127				6.708
AGM28				22.6026		AGM28				9.0692
AGM16						AGM16
AGM21				14.7752		AGM21				9.4374
AGM24				13.832		AGM24				7.4124
AGM134				20.0754		AGM134				12.0714
AGM17				16.3436		AGM17				13.53
AGM129					15.8167	AGM129					5.0968
AGM130					20.1213	AGM130					9.2552
AGM131					16.7314	AGM131					7.8648
AGM132					13.0521	AGM132					4.97628
Means	13.0463	15.35	10.6432	17.6071	16.4304	Means	6.079	6.68388	6.03	9.29924	6.79827
D.			RECTUM CD8 Naïve (%)			D.			COLONIC LN CD8 Naïve (%)
	BL	PRU	RU	PEAK	SP		BL	PRU	RU	PEAK	SP
AGM9	0.94872					AGM9	9.9522
AGM10	1.55775					AGM10	23.2902
AGM11	1.84353					AGM11	9.6996
AGM29	3.12192					AGM29	16.7678
AGM12		3.02495				AGM12		5.8208
AGM14		2.16232				AGM14		8.3898
AGM25		2.47808				AGM25		6.6548
AGM123		2.99256				AGM123		9.9297
AGM124		1.35723				AGM124		15.576
AGM126		1.61396				AGM126		9.8475
AGM13		2.79888				AGM13		9.828
AGM15		6.0175				AGM15		16.0317
AGM122		1.08756				AGM122		11.8272
AGM125						AGM125
AGM128			1.46804			AGM128			7.0848
AGM135			2.4378			AGM135			12.5512
AGM136			2.69508			AGM136			12.3192
AGM18			0.9088			AGM18			11.1695
AGM19			3.4314			AGM19			19.0179
AGM23			2.55892			AGM23			8.8837
AGM137						AGM137
AGM133				1.58898		AGM133				16.7907
AGM127				1.26701		AGM127				13.416
AGM28				2.6846		AGM28				18.9126
AGM16						AGM16
AGM21				1.606		AGM21				15.9537
AGM24				0.962		AGM24				12.1836
AGM134				1.04486		AGM134				16.6026
AGM17				3.9063		AGM17				26.8755
AGM129					1.60451	AGM129					6.094
AGM130					1.76592	AGM130					15.0397
AGM131					2.20286	AGM131					13.899
AGM132					4.65744	AGM132					13.823
Means	1.86798	2.61478	2.25001	1.86568	2.55768	Means	14.9274	10.4339	11.8377	17.2478	12.2139

## Sheet: Figure S03
A.			RECTUM CD20+ CD3- (%)			A.			COLONIC LN CD20+ CD3- (%)
	BL	PRU	RU	PEAK	SP		BL	PRU	RU	PEAK	SP
AGM9	13.8795					AGM9	8.0441
AGM10	22.6888					AGM10	14.5684
AGM11	10.56					AGM11	6.664
AGM29	8.1305					AGM29	6.3798
AGM12		4.2834				AGM12		3.762
AGM14		7.91				AGM14		6.6511
AGM25		10.0955				AGM25		5.0952
AGM123		8.52				AGM123		9.2316
AGM124		6.3027				AGM124		15.4007
AGM126		6.7697				AGM126		14.104
AGM13		11.732				AGM13		9.3808
AGM15		11.2948				AGM15		14.6744
AGM122		8.998				AGM122		15.0804
AGM125						AGM125
AGM128			4.08532			AGM128			7.2116
AGM135			3.77937			AGM135			7.102
AGM136			7.0775			AGM136			7.4896
AGM18			7.8003			AGM18			9.3873
AGM19			9.9617			AGM19			10.659
AGM23			2.22285			AGM23			10.4796
AGM137						AGM137
AGM133				5.59832		AGM133				19.8232
AGM127				2.17		AGM127				11.9712
AGM28				4.14162		AGM28				19.8315
AGM16						AGM16
AGM21				9.9225		AGM21				6.5378
AGM24				7.3525		AGM24				9.7244
AGM134				7.4823		AGM134				8.7097
AGM17						AGM17				20.252
AGM129					3.13028	AGM129					9.5858
AGM130					7.9386	AGM130					13.9776
AGM131					2.78656	AGM131					9.3522
AGM132					5.48416	AGM132					14.6802
Means	13.8147	8.43401	5.82117	6.11121	4.8349	Means	8.91408	10.3756	8.72152	13.8357	11.8989
B.			RECTUM HLA-DR+ CD11c+ CD123- Linneg cells (%)			B.			COLONIC LN HLA-DR+ CD11c+ CD123- Linneg cells (%)
	BL	PRU	RU	PEAK	SP		BL	PRU	RU	PEAK	SP
AGM9	4.79					AGM9	4.38
AGM10	0					AGM10	3.51
AGM11	6.18					AGM11	1.51
AGM29	7.06					AGM29	4.96
AGM12		4.96				AGM12		4.63
AGM14		9.9				AGM14		2.67
AGM25		2.95				AGM25		0.71
AGM123		4.17				AGM123		15.4
AGM124		3.83				AGM124		0.49
AGM126		6.06				AGM126		1.15
AGM13		7.04				AGM13		1.96
AGM15		3.39				AGM15		1.71
AGM122		4.42				AGM122		0.89
AGM125			4.6			AGM125			0.65
AGM128						AGM128			1.28
AGM135			7.26			AGM135			1.77
AGM136			8.75			AGM136			3.47
AGM18			10.8			AGM18			1.7
AGM19			9.27			AGM19			2.39
AGM23			4.98			AGM23			2.97
AGM137						AGM137
AGM133				6.6		AGM133				1.77
AGM127				2.53		AGM127				3.18
AGM28				7.28		AGM28				2.11
AGM16						AGM16
AGM21				4.64		AGM21				1.83
AGM24				3.67		AGM24				0.87
AGM134				5.5		AGM134				1.58
AGM17				1.94		AGM17				1.74
AGM129						AGM129					5.9
AGM130					14.8	AGM130					1.66
AGM131						AGM131
AGM132						AGM132
Means	4.5075	5.19111	7.61	4.59429	14.8	Means	3.59	3.29	2.03286	1.86857	3.78
C.			RECTUM HLA-DR+ CD11c- CD123+ Linneg cells (%)			C.			COLONIC LN HLA-DR+ CD11c- CD123+ Linneg cells (%)
	BL	PRU	RU	PEAK	SP		BL	PRU	RU	PEAK	SP
AGM9	1.1					AGM9	0.18
AGM10	0					AGM10	0.56
AGM11	1.06					AGM11	0.13
AGM29	0.45					AGM29	0.27
AGM12		0.89				AGM12		0.45
AGM14		0.37				AGM14		0.07
AGM25		1.07				AGM25		0.07
AGM123						AGM123		0
AGM124		1.14				AGM124		0.12
AGM126		1.25				AGM126		0.23
AGM13		0.49				AGM13		0.09
AGM15		0.86				AGM15		0.08
AGM122		1.79				AGM122		0.09
AGM125			2.4			AGM125			0.45
AGM128						AGM128			0.12
AGM135			1.22			AGM135			0.15
AGM136			1.18			AGM136			1.02
AGM18			0.84			AGM18			0.15
AGM19			0.48			AGM19			0.51
AGM23			1.3			AGM23			0.21
AGM137						AGM137
AGM133				0.7		AGM133				0.13
AGM127				0.97		AGM127				0.82
AGM28				0.68		AGM28				0.42
AGM16						AGM16
AGM21				1.25		AGM21				0.32
AGM24				0.48		AGM24				0.18
AGM134				1.25		AGM134				0.18
AGM17				0.65		AGM17				0.4
AGM129						AGM129					0.38
AGM130					0.61	AGM130					0.12
AGM131						AGM131
AGM132						AGM132
Means	0.6525	0.9825	1.23667	0.854286	0.61	Means	0.285	0.133333	0.372857	0.35	0.25
D.			RECTUM CD163+(%)			D.			COLONIC LN CD163+(%)
	BL	PRU	RU	PEAK	SP		BL	PRU	RU	PEAK	SP
AGM9	56					AGM9	44.4
AGM10						AGM10	54.6
AGM11	55.3					AGM11	54.4
AGM29	54.8					AGM29	48.6
AGM12						AGM12		45.7
AGM14		52.6				AGM14		44.7
AGM25						AGM25		44.3
AGM123		48.6				AGM123		45.4
AGM124		47.4				AGM124		44.7
AGM126		55.7				AGM126		45.5
AGM13						AGM13		45.1
AGM15						AGM15		48.4
AGM122						AGM122		46.9
AGM125			46.5			AGM125			47.3
AGM128			49.7			AGM128			48.1
AGM135						AGM135			43.1
AGM136						AGM136			49.5
AGM18			51.8			AGM18			41
AGM19			47.7			AGM19			43.7
AGM23			50.6			AGM23			45.1
AGM137						AGM137
AGM133						AGM133				45.5
AGM127						AGM127				46
AGM28				54		AGM28				49.5
AGM16						AGM16
AGM21				46.5		AGM21				45.4
AGM24				52		AGM24				47.1
AGM134						AGM134				48.9
AGM17						AGM17				45.8
AGM129						AGM129					48.9
AGM130						AGM130					47.7
AGM131						AGM131
AGM132						AGM132
Means	55.3667	51.075	49.26	50.8333		Means	50.5	45.6333	45.4	46.8857	48.3
E.			RECTUM NKG2A+ (%)			E.			COLONIC LN NKG2A+ (%)
	BL	PRU	RU	PEAK	SP		BL	PRU	RU	PEAK	SP
AGM9	0.92					AGM9	3.27
AGM10						AGM10	2.65
AGM11	1.25					AGM11	5.03
AGM29	1.79					AGM29	4.67
AGM12		1.64				AGM12		3.95
AGM14		2.08				AGM14		2.76
AGM25		2				AGM25		3.9
AGM123		2.22				AGM123		6.19
AGM124		2.97				AGM124		2.34
AGM126		3.23				AGM126		2
AGM13		1.39				AGM13		2.86
AGM15		2.63				AGM15		2.35
AGM122		1.52				AGM122		1.53
AGM125			5.48			AGM125			2.08
AGM128			1.98			AGM128			3.36
AGM135			3.47			AGM135			4.3
AGM136						AGM136			3.48
AGM18			4.49			AGM18			3.91
AGM19			4			AGM19			4.88
AGM23			2.81			AGM23			4.5
AGM137						AGM137
AGM133				3.64		AGM133				2.12
AGM127				2.33		AGM127				2.97
AGM28				2.54		AGM28				2.68
AGM16						AGM16
AGM21				2.03		AGM21				2.32
AGM24				2.86		AGM24				3.07
AGM134						AGM134				1.56
AGM17				1.93		AGM17				1.56
AGM129						AGM129					3.18
AGM130						AGM130					1.85
AGM131						AGM131
AGM132						AGM132
Means	1.32	2.18667	3.705	2.555		Means	3.905	3.09778	3.78714	2.32571	2.515

## Sheet: Figure S05
			RECTUM C4-CD8αα (%)
	BL	PRU	RU	PEAK	SP
AGM9	20.8
AGM10	26.4
AGM11	26.5
AGM29	15.7
AGM12		29.5
AGM14		26.5
AGM25		18.7
AGM123		22.8
AGM124		21.7
AGM126		19.6
AGM13		19.4
AGM15		20.7
AGM122		24.2
AGM125
AGM128			18.6
AGM135			24.7
AGM136			20.5
AGM18			21.6
AGM19			23.7
AGM23			28.3
AGM137
AGM133				18.6
AGM127				23
AGM28				15.6
AGM16
AGM21				32.8
AGM24				28
AGM134				27.4
AGM17				18.6
AGM129					19.8
AGM130					21.5
AGM131					24
AGM132					11.9
Means	22.35	22.5667	22.9	23.4286	19.3
